# Supplementary material for: Cerebrovascular accidents association between serum trace elements and toxic metals level, a case-control study
Source: PLoS One. 2025 Feb 3;20(2):e0317731. doi: 10.1371/journal.pone.0317731 (PMC11790114; doi:10.1371/journal.pone.0317731)
Supplement: S1 Dataset — (XLSX) [file pone.0317731.s001.xlsx]

## Sheet: data.CVA
group	Fe	Co	Ni	Cu	Zn	Mn	Pb	Hg	gender	mareital	occupation	opium	smoke
0	241	0.55	16	20	150	18	3.93	0.85	1	1	1	0	0
0	217	0.7	20	27	77	24	3.6	0.87	1	1	2	1	1
0	431	8.9	32	41	55	31	13.7	0.98	1	1	4	1	1
0	722	1.53	48	42	73	43	4.43	1.24	1	1	4	0	1
0	198	1.3	35	31	29	16	6.4	0.89	1	0	3	1	1
0	119	0.97	19	29	26	6	5.15	0.69	1	0	2	1	0
0	103	0.88	11	14	5	8	1	0.59	1	0	6	0	1
0	185	1.1	30	32	99	16	9	0.61	1	1	6	1	1
0	131	0.75	20	24	23	7	0.55	0.66	1	1	1	1	1
0	106	1.3	25	34	22	13	3.1	0.94	1	1	3	0	0
0	178	0.79	18	38	25	7	6.64	0.84	1	1	4	1	1
0	101	1.2	15	31	17	9	1.1	0.8	1	1	3	0	1
0	203	0.61	33	26	23	11	1.66	0.59	1	0	2	1	0
0	115	0.7	19	28	26	11	0.6	0.83	1	0	2	1	1
0	210	2.76	25	37	25	14	4.09	0.74	1	1	1	0	0
0	14	2.9	25	36	25	15	3.9	0.54	1	1	4	1	1
0	210	2.7	43	30	30	17	12.5	0.51	1	0	4	0	1
0	98	10.8	20	43	31	11	7.6	0.33	1	0	2	1	1
0	360	1.58	37	42	34	19	7.63	2.15	1	1	4	0	0
0	134	0.9	21	42	21	13	6.5	0.38	1	0	3	1	1
0	697	4	158	21	149	4	6.05	2.94	1	1	1	0	1
0	658	3.96	165	29	174	3	3.89	2.82	1	1	2	0	1
0	823	3.9	154	27	128	5	4.84	2.81	1	0	1	1	1
0	675	3.71	143	26	107	4	2.56	3	1	1	4	1	1
0	498	3.35	138	39	104	5	7.05	4.55	1	0	5	1	1
0	553	3.14	129	48	100	4	7.39	1.82	1	0	6	1	1
0	691	2.75	115	43	101	4	4.69	1.86	1	1	6	1	1
0	672	2.98	120	42	111	4	7.9	2.29	1	0	6	1	1
0	566	3.87	127	31	109	4	6.46	1.47	1	1	4	0	1
0	579	3.45	126	35	105	5	3.06	1.24	1	0	6	0	1
0	582	3.76	142	42	106	6	5.84	0.1	1	0	6	0	1
0	537	3.44	133	46	100	6	4.77	0.64	1	1	6	1	1
0	615	3.12	125	40	109	6	7.06	4.1	0	1	5	1	0
0	601	1.31	40	58	41	17	13.56	0.97	0	0	5	0	0
0	279	4.17	133	22	89	4	6.21	1.37	0	1	5	0	0
1	461.732	5	68.88	81.24	69.658	29.866	139.41	4.92	1	1	3	0	1
1	393.535	4	17.57	89.457	98.059	14.498	9.8	2.88	1	1	4	0	0
1	137.021	3.5	9.5	136.633	46.242	6.015	6.5	2.39	1	1	6	1	1
1	310.556	2.1	14.97	173.49	81.614	12.59	8	1	1	1	2	1	1
1	412.669	3.1	22.06	103.619	81.089	15.845	7.9	0.2	1	1	4	1	1
1	500.492	0.5	65.4	103.604	72.884	26.454	3.5	0.3	0	0	5	0	0
1	256.542	4	29.35	96.079	59.521	17.268	136.85	0.4	0	1	5	0	1
1	183.036	3.2	8	94.651	58.059	6.426	9.6	0.9	1	1	2	1	1
1	245.123	1.5	2.3	96.325	71.149	9.75	2.6	0.8	1	1	6	1	1
1	203.441	5	6.5	50.329	30.625	0.804	8.6	0.6	1	1	3	1	0
1	461.946	4	8	115.202	77.237	11.837	8.9	0.7	1	0	4	1	1
1	201.903	3.2	1.6	71.183	64.158	4.639	9.5	0.1	1	1	2	0	1
1	620.044	1.8	5.5	145.467	98.401	15.66	10	0.5	1	1	6	1	1
1	234.052	2.6	6.3	73.491	49.044	4.949	6.5	0.2	1	1	1	0	1
1	264.885	2.3	10	103.313	71.946	2.569	7.4	0.9	1	1	4	1	1
1	208.446	3	8.3	117.028	69.208	2.707	9.6	0.4	1	0	6	1	0
1	216.406	3.2	0.9	101.929	67.139	2.433	3.2	10.67	0	1	1	1	1
1	248.349	4	1.8	125.741	96.98	1.9	10	4.71	1	1	3	1	1
1	61.178	1.6	3.8	77.317	47.941	0.665	10	1.24	1	1	4	0	1
1	137.69	2.1	12.71	196.904	84.994	1.594	9.6	1.11	1	1	6	0	0
1	1553.98	8.32	72.7	445.465	248.965	25.674	10	0.3	0	0	5	1	1
1	309.208	2	14.73	159.895	101.542	1.8	0.5	0.6	1	0	4	0	1
1	371.543	5	26.16	122.892	80.602	7.135	1.5	0.7	1	1	4	1	1
1	447.284	5.89	34.99	209.215	138.916	8.015	8.4	1	1	1	2	1	1
1	59.474	1.2	11.24	56.784	27.526	0.775	4.5	0.3	1	1	3	1	1
1	188.112	0.9	21.91	112.659	95.687	3.336	6.3	0.45	1	1	4	1	1
1	809.339	0.8	78.36	377.772	226.371	15.557	9.6	0.66	1	0	6	1	1
1	449.246	5	49.56	200.069	149.327	6.502	5.5	0.57	1	1	2	1	1
1	1306.23	3.1	90.28	536.369	356.94	16.79	7.6	0.32	1	1	4	0	1
1	415.486	0.9	154.39	160.688	117.467	44.755	134.87	0.46	0	1	3	0	0
1	1388.47	1.8	175.27	223.589	190.569	52.54	25.49	0.85	1	1	1	1	1
1	2340.52	7.16	394.37	461.578	351.561	125.083	10	0.99	1	1	2	1	1
1	479.759	3.2	38.17	103.396	95.687	14.547	9.8	1	1	0	4	1	1
1	3233.92	0.6	218.86	625.535	509.247	140.027	2.3	0.54	1	1	1	1	1
1	370.445	0.4	21.12	150.613	108.975	12.359	4.1	0.87	1	1	6	1	1
